# Supplementary material for: The earliest dipodomyine heteromyid in North America and the phylogenetic relationships of geomorph rodents
Source: PeerJ. 2023 Mar 8;11:e14693. doi: 10.7717/peerj.14693 (PMC10007967; doi:10.7717/peerj.14693)
Supplement: Data S1 [file peerj-11-14693-s006.nex]

#NEXUS

BEGIN TAXA;
	TITLE Taxa;
	DIMENSIONS NTAX=47;
	TAXLABELS
		Outgroup_Paramys_delicatus Outgroup_Paradjidaumo_trilophus Tenudomys_dakotensis Proharrymys_schlaikjeri Harrymys_irvini UNSM_27016 Mioheteromys_amplissimus Balantiomys_oregonensis Proheteromys_latidens Schizodontomys_amnicolus Schizodontomys_harkseni Schizodontomys_sulcidens Bursagnathus_aterosseus Chaetodipus_artus Chaetodipus_hispidus Perognathus_furlongi Perognathus_amplus Mioperognathus_willardi Eochaetodipus_asulcatus Heteromys_pictus Heteromys_desmarestianus Cupidinimus_nebraskensis Eodipodomys_celtiservator Prodipodomys_FAM87427 Dipodomys_merriami Microdipodops_megacephalus Florentiamys_kingi Sanctimus_simonisi Sanctimus_stouti Sanctimus_stuartae Ecclesimus_tenuiceps Kirkomys_nebraskensis Hitonkala_andersontau Megaheliscomys_mcgrewi Heliscomys_vetus Heliscomys_ostranderi Gregorymys_formosus Entoptychus_UCMP65251 Pleurolicus_sulcifrons Thomomys_talpoides Pliosaccomys_dubius Parapliosaccomys_cf.P.oregonensis Geomys_arenarius Cratogeomys_merriami Trogomys_rupinimenthae Mojavemys_galushai Phelosaccomys_neomexicanus
	;
END;

BEGIN CHARACTERS;
	TITLE  Character_Matrix;
	DIMENSIONS  NCHAR=96;
	FORMAT DATATYPE = STANDARD GAP = - MISSING = ? SYMBOLS = "  0 1 2 3";
	MATRIX
Outgroup_Paramys_delicatus	0	0	0	0	1	0	0	0	0	0	0	0	0	0	0	0	0	0	0	0	0	0	0	0	0	0	0	0	0	0	0	0	0	0	0	0	0	0	0	0	0	1	0	0	0	0	1	0	0	0	0	0	0	1	0	0	0	?	0	0	0	0	0	0	0	0	0	0	0	0	0	0	0	0	0	0	0	0	0	0	0	0	0	0	1	0	0	0	0	0	0	0	0	0	0	0
Outgroup_Paradjidaumo_trilophus	1	0	0	0	0	0	0	0	0	0	0	0	0	1	1	0	0	?	0	1	0	1	1	0	1	0	0	2	0	0	0	0	0	0	0	2	0	0	0	0	1	0	0	0	0	1	0	0	0	0	0	0	0	0	0	0	0	0	0	0	?	0	2	0	0	0	2	0	1	0	0	0	0	1	?	?	0	0	0	0	0	0	1	1	0	0	0	0	0	0	0	1	0	0	1	0
Tenudomys_dakotensis	0	0	1	1	?	0	?	0	2	0	0	0	0	?	1	0	0	?	0	2	0	0	?	?	?	1	0	0	1	0	0	0	1	?	0	1	1	0	?	1	1	1	0	1	1	2	2	0	1	1	0	2	0	1	?	0	?	?	0	0	0	0	2	1	0	0	0	1	1	0	0	0	0	1	0	?	?	1	?	1	0	0	0	0	0	0	1	1	?	?	?	?	0	0	1	?
Proharrymys_schlaikjeri	0	0	1	1	1	0	0	1	2	1	?	?	?	?	?	0	0	?	1	2	0	1	0	0	0	1	0	1	1	0	?	0	0	?	?	?	?	?	?	?	?	1	?	?	?	0	0	?	1	1	0	1	0	1	?	?	?	?	1	0	0	?	1	1	0	0	?	1	1	0	0	0	0	1	0	?	?	1	?	1	0	?	?	0	0	0	0	1	?	?	?	?	0	0	?	?
Harrymys_irvini	0	0	1	1	1	0	0	1	2	1	1	1	1	2	1	0	0	?	1	2	0	1	1	0	0	1	0	0	1	0	0	0	0	1	0	1	1	0	0	1	1	1	0	1	?	0	1	0	1	1	0	2	0	1	1	0	0	1	0	0	0	0	1	1	0	0	?	?	?	0	0	0	0	1	0	?	0	1	?	1	0	?	0	0	1	0	1	1	1	1	0	1	0	0	1	0
UNSM_27016	0	0	2	1	0	0	0	1	2	2	2	2	2	1	0	1	0	?	1	2	0	1	1	2	0	1	0	1	1	1	1	0	0	?	?	?	?	1	?	?	?	1	0	2	?	?	1	1	1	1	?	0	1	1	1	1	0	?	1	0	?	1	1	2	0	0	?	1	?	0	0	1	0	0	1	?	0	1	0	1	0	?	?	2	1	0	?	?	?	?	?	1	0	0	1	?
Mioheteromys_amplissimus	1	0	?	1	1	0	?	?	?	?	?	?	?	?	?	?	?	?	1	2	0	?	1	0	0	?	1	2	1	?	?	?	0	?	?	?	?	?	1	1	?	1	?	?	1	1	1	0	1	1	0	2	?	?	?	0	?	?	0	0	?	?	?	1	2	?	?	1	1	?	?	?	?	1	0	0	?	0	?	?	?	?	?	?	1	0	0	1	1	0	1	?	0	0	1	0
Balantiomys_oregonensis	1	0	?	1	1	0	?	1	?	?	?	0	?	?	?	1	0	?	1	2	0	1	?	?	?	?	0	1	1	0	0	0	0	?	?	2	?	0	1	1	1	1	?	?	?	1	1	0	1	1	?	?	?	?	?	?	0	?	1	0	?	?	2	1	?	?	1	1	1	0	?	?	?	1	0	?	?	1	?	?	?	?	1	0	1	0	0	1	1	?	1	?	0	0	1	0
Proheteromys_latidens	?	?	?	1	?	?	0	1	1	1	0	0	0	0	?	1	0	?	1	2	0	1	1	0	1	1	0	1	1	?	?	?	0	?	?	?	?	?	?	1	?	?	?	?	?	1	1	1	1	1	?	2	?	?	1	?	?	?	1	0	?	?	?	1	2	?	?	1	1	?	?	?	?	1	0	?	0	1	?	?	0	?	?	0	1	0	0	0	1	?	1	?	0	0	?	0
Schizodontomys_amnicolus	1	0	?	1	0	0	0	1	2	2	1	1	1	0	1	?	0	1	1	2	0	?	1	2	0	1	0	2	1	1	0	0	1	1	1	1	?	?	0	1	1	1	?	?	0	1	0	1	1	1	0	2	0	1	?	0	1	1	0	0	0	1	1	1	1	1	1	1	1	0	0	1	0	1	?	?	?	1	?	1	0	1	1	?	1	0	0	1	1	1	0	1	0	0	1	0
Schizodontomys_harkseni	?	0	?	1	?	0	0	2	1	2	1	2	1	0	1	1	0	?	{01}	2	0	1	1	2	0	1	0	2	1	?	?	?	1	?	?	1	1	0	0	1	1	1	0	2	0	1	0	1	1	1	0	2	0	1	2	0	1	1	0	0	0	?	?	1	0	1	1	0	1	0	0	1	0	1	1	?	0	1	?	1	0	?	1	0	1	0	0	1	1	1	0	1	0	0	1	0
Schizodontomys_sulcidens	?	0	?	1	0	0	?	1	?	?	?	?	?	?	?	?	?	?	0	2	0	?	1	2	0	1	0	?	1	1	0	0	1	?	?	?	1	?	?	1	1	1	?	?	0	1	0	1	1	1	0	2	?	?	?	0	?	?	0	0	0	?	?	1	1	1	?	1	1	0	?	?	0	1	?	?	?	1	?	1	0	?	0	1	1	0	0	1	1	1	0	1	0	0	1	0
Bursagnathus_aterosseus	?	?	?	1	0	0	0	1	2	1	0	1	0	2	?	1	0	2	1	2	0	0	0	2	0	1	0	1	1	1	0	0	1	?	?	2	1	?	1	3	1	?	0	2	?	1	0	1	1	1	0	0	0	1	1	0	0	?	1	0	0	1	1	2	0	0	?	1	?	0	0	1	0	1	0	?	?	1	0	0	1	?	1	0	1	0	0	1	1	1	0	1	0	0	1	0
Chaetodipus_artus	1	0	2	1	0	0	1	1	1	1	1	1	1	1	1	1	0	2	1	2	0	1	0	2	0	0	1	0	1	1	0	0	1	?	?	?	1	?	1	3	1	1	0	2	0	2	0	0	1	1	0	2	1	1	1	0	0	?	1	0	1	1	2	2	1	0	?	1	1	0	0	1	0	1	0	1	0	1	2	1	1	0	1	0	1	0	0	1	?	0	0	1	0	0	1	0
Chaetodipus_hispidus	1	0	2	1	0	0	1	1	1	1	1	1	1	1	1	1	0	2	1	2	0	1	0	2	0	0	1	0	1	1	0	0	1	1	1	2	1	1	1	3	1	1	0	2	0	2	0	0	1	1	0	2	1	1	1	0	0	?	1	0	1	1	2	2	1	0	1	1	1	0	0	1	0	1	0	1	0	1	2	1	1	0	1	0	1	0	0	1	1	0	0	1	0	0	1	0
Perognathus_furlongi	?	?	?	1	?	?	?	?	?	?	?	?	?	?	?	?	?	?	?	?	?	?	?	?	?	?	1	0	1	?	?	?	?	?	?	?	?	1	?	?	?	1	?	?	?	2	0	1	1	1	?	2	?	?	?	?	?	?	1	?	?	?	?	?	0	?	1	1	1	?	?	?	?	?	?	?	?	1	?	1	?	?	?	1	1	0	0	1	?	?	?	?	0	0	1	0
Perognathus_amplus	1	0	2	1	0	0	1	1	1	1	2	2	1	1	0	1	0	2	1	2	0	1	0	2	0	1	1	0	1	1	1	0	1	1	1	2	1	1	1	3	1	1	0	2	0	2	0	1	1	1	0	2	1	1	1	0	0	1	1	0	1	1	2	2	1	0	1	1	1	0	0	1	0	1	0	1	0	1	2	1	1	0	1	1	1	0	0	1	?	0	0	1	0	0	1	0
Mioperognathus_willardi	1	0	?	1	0	0	0	1	0	1	1	1	0	1	0	?	?	?	?	?	?	?	0	2	0	1	1	1	1	1	0	0	1	1	1	?	1	1	1	2	1	1	1	?	0	1	0	1	1	1	0	2	0	1	?	0	0	?	1	?	0	0	1	2	2	0	2	1	1	0	0	1	0	?	?	?	?	1	?	0	0	0	1	0	?	0	?	1	?	?	?	1	0	0	1	0
Eochaetodipus_asulcatus	?	?	?	1	0	0	0	0	?	?	1	1	1	1	0	?	0	?	1	2	0	1	0	0	0	0	0	1	1	1	0	0	1	?	?	1	1	?	0	2	0	1	1	?	?	2	1	?	1	1	?	2	0	0	1	0	?	?	1	0	0	0	1	2	1	?	?	?	0	?	0	1	?	1	?	?	0	0	?	1	0	?	?	2	1	0	0	1	0	0	0	1	0	0	1	0
Heteromys_pictus	2	0	2	1	0	0	0	0	0	0	0	0	0	0	0	1	0	2	1	2	0	1	1	1	0	1	0	1	1	1	0	0	1	1	0	2	1	1	0	3	1	1	0	2	1	2	0	0	1	1	0	1	0	1	1	0	1	?	0	0	1	0	1	1	0	0	1	1	1	0	0	1	0	1	0	0	0	0	1	1	0	0	1	1	1	0	0	1	1	1	0	0	0	0	1	0
Heteromys_desmarestianus	2	0	2	1	0	0	0	0	0	0	0	0	0	0	1	1	0	2	1	2	0	1	1	1	0	1	0	1	1	1	0	0	1	1	0	2	1	1	0	3	1	1	0	2	1	2	0	0	1	1	0	1	0	1	1	0	1	?	1	0	1	0	1	1	0	0	1	1	1	0	0	1	0	1	0	0	0	1	1	1	0	1	1	1	1	0	0	1	1	1	1	0	0	0	1	0
Cupidinimus_nebraskensis	0	0	?	?	1	?	0	?	?	2	?	2	2	?	?	1	0	?	1	2	0	0	?	?	?	?	0	0	1	?	1	0	1	?	?	?	?	1	1	?	?	?	?	?	?	2	2	1	1	1	0	2	?	?	?	?	?	?	?	0	?	1	1	?	0	?	?	?	?	?	?	?	?	1	0	?	?	0	?	?	0	?	?	?	1	1	0	?	0	0	0	?	0	0	?	0
Eodipodomys_celtiservator	?	?	?	?	?	?	?	?	2	2	2	2	2	?	0	1	0	?	1	2	0	0	?	?	?	?	0	0	1	?	1	0	?	?	?	?	?	?	?	?	?	?	?	?	?	2	2	?	1	1	0	?	?	?	?	?	?	1	1	0	?	?	?	?	0	?	?	?	1	?	?	?	?	1	1	?	?	?	?	?	?	?	?	?	1	1	?	?	?	?	?	?	2	0	?	0
Prodipodomys_FAM87427	?	?	?	?	?	?	?	?	?	2	2	3	2	?	?	1	0	2	1	2	0	1	?	?	?	?	1	0	1	?	2	0	?	?	?	?	?	?	?	3	1	1	?	?	1	2	2	1	1	1	0	2	?	?	?	?	?	?	1	0	?	1	2	2	1	?	?	1	1	?	?	?	?	1	1	1	?	0	?	1	0	0	1	1	1	1	0	?	0	1	0	?	0	0	?	?
Dipodomys_merriami	0	0	2	1	1	0	0	2	1	2	2	3	2	2	0	1	0	2	1	2	0	1	0	2	0	1	1	{01}	1	?	2	0	1	2	1	1	0	1	{01}	3	1	1	1	2	1	1	2	1	1	1	0	2	2	1	1	1	0	1	1	0	1	1	2	2	1	0	?	1	0	1	0	1	0	1	1	1	1	0	0	1	0	0	1	1	1	1	?	?	0	1	0	0	2	2	0	?
Microdipodops_megacephalus	1	0	2	1	1	0	0	2	1	2	2	3	2	2	0	1	0	2	1	2	0	1	0	2	0	1	1	0	1	?	2	0	1	2	1	1	1	1	1	1	1	1	1	2	0	1	2	1	1	1	0	2	2	1	1	1	0	1	1	0	1	1	2	2	0	0	?	0	1	1	0	1	0	1	1	1	0	0	0	1	0	0	1	1	1	1	0	?	0	1	0	1	0	0	1	?
Florentiamys_kingi	0	1	0	1	2	0	?	0	1	0	0	0	0	1	2	0	0	1	0	2	0	?	1	0	1	1	0	1	0	0	0	0	1	1	1	1	1	0	0	1	0	1	0	0	0	2	0	?	1	0	0	1	0	0	0	0	0	0	1	0	0	0	0	1	0	0	1	1	0	0	0	0	0	0	0	?	0	0	0	1	0	0	?	1	1	0	1	1	1	1	0	0	0	0	1	1
Sanctimus_simonisi	0	1	0	1	2	0	?	?	?	?	?	0	?	?	2	?	?	?	?	?	?	?	1	0	1	?	0	1	0	0	0	0	1	1	1	1	1	0	0	1	0	1	0	0	0	1	1	?	1	0	0	1	0	0	0	0	0	0	1	0	0	0	0	1	0	0	1	1	1	0	0	0	0	?	?	?	?	1	0	1	0	?	?	1	1	0	1	1	?	?	0	1	0	0	1	1
Sanctimus_stouti	0	1	0	1	2	0	?	0	?	0	0	0	0	1	2	0	?	?	0	2	0	?	1	0	1	1	0	1	0	0	0	0	1	1	1	1	1	0	0	1	0	1	0	0	0	1	0	0	1	0	0	1	0	0	0	0	0	0	1	0	0	0	0	1	0	0	1	1	1	0	0	0	0	0	0	0	?	1	0	1	0	0	?	1	1	0	1	1	1	1	0	1	0	0	1	1
Sanctimus_stuartae	0	1	?	?	?	?	?	0	1	0	?	?	?	?	?	?	?	?	0	2	0	?	?	0	?	?	0	1	0	?	?	?	1	?	?	1	?	0	?	?	?	1	?	?	?	1	0	?	1	0	?	1	?	?	0	?	?	?	1	0	?	?	?	?	0	?	1	?	1	?	?	?	?	0	?	?	?	1	0	1	0	?	?	1	1	0	1	1	1	0	0	?	0	0	?	1
Ecclesimus_tenuiceps	2	1	?	1	1	0	?	0	1	1	0	0	0	1	2	?	?	?	?	?	?	?	1	0	1	?	0	1	1	0	0	0	0	0	1	1	1	?	0	1	0	1	0	0	?	1	1	?	1	0	0	0	0	0	?	0	?	?	0	?	?	?	?	?	?	0	1	0	0	0	?	?	0	?	?	?	?	1	?	1	?	?	1	?	0	0	0	0	?	?	0	0	0	0	1	1
Kirkomys_nebraskensis	2	1	?	?	?	?	?	?	?	?	?	?	?	?	?	?	?	?	1	1	0	0	?	?	?	?	0	1	1	?	?	?	0	?	?	?	?	1	?	?	0	1	?	?	?	2	0	1	1	0	0	0	?	?	?	?	?	?	0	?	?	?	?	?	1	?	2	1	1	?	?	?	?	0	?	0	?	1	?	1	?	?	?	0	0	0	0	0	0	0	0	?	0	0	1	1
Hitonkala_andersontau	0	1	0	1	1	0	0	0	1	1	?	0	?	1	?	?	0	?	1	2	0	0	1	0	1	1	0	1	1	0	0	0	0	0	1	0	0	0	0	1	1	1	0	0	0	2	0	1	1	0	0	0	0	0	0	0	1	?	1	?	0	0	0	?	1	0	1	1	1	0	?	?	?	0	?	?	?	1	0	0	0	?	1	0	0	0	0	1	?	1	0	?	0	0	1	0
Megaheliscomys_mcgrewi	0	0	?	0	1	0	?	0	0	0	0	0	0	0	?	?	?	?	?	?	?	?	1	0	0	0	0	1	?	?	?	?	0	?	?	?	?	0	?	1	0	0	0	?	0	0	2	1	1	1	?	1	0	0	0	0	0	?	0	?	?	?	?	?	0	0	1	1	1	?	0	0	0	?	?	?	?	1	?	1	0	1	?	1	0	0	0	0	?	?	0	?	0	0	?	1
Heliscomys_vetus	?	?	?	?	?	?	?	?	?	?	?	?	?	?	?	0	?	?	1	2	1	?	?	?	?	?	0	2	2	?	?	?	?	?	?	?	?	?	?	?	?	0	?	?	?	0	2	1	1	0	0	?	?	?	?	?	?	?	1	?	?	?	?	?	0	?	?	0	?	?	?	?	?	0	?	?	?	1	?	?	?	?	?	0	0	0	0	0	0	0	0	?	0	0	1	1
Heliscomys_ostranderi	0	0	0	0	1	0	0	0	0	0	1	?	0	1	?	0	0	1	{01}	2	1	1	1	?	1	?	0	2	2	?	?	?	0	1	1	0	0	0	0	1	0	0	?	?	0	0	2	1	1	0	0	1	0	0	?	0	?	?	0	0	?	?	?	?	0	0	1	0	1	0	0	0	0	0	0	1	0	1	?	1	0	0	0	0	0	0	0	1	{01}	1	0	1	0	0	1	0
Gregorymys_formosus	2	0	1	2	1	1	?	1	1	1	1	1	1	2	2	?	0	?	0	2	0	1	0	0	0	1	0	1	0	0	0	1	0	0	1	1	0	0	0	3	1	1	0	1	1	1	0	1	1	0	0	2	0	1	2	0	0	?	1	1	0	0	0	0	0	0	1	1	2	0	1	0	1	0	0	?	?	0	0	1	0	?	0	0	1	0	1	1	1	1	0	1	0	0	0	0
Entoptychus_UCMP65251	1	0	1	2	1	1	?	1	1	1	1	0	1	2	0	1	0	?	0	2	0	1	0	0	0	1	0	0	0	0	0	1	0	1	1	2	1	0	0	3	1	1	0	1	1	1	0	1	1	0	0	3	0	1	2	0	0	?	1	1	0	0	0	0	0	0	1	1	2	0	1	0	1	0	0	?	?	0	0	1	0	0	0	0	1	1	1	1	1	1	0	1	0	0	0	0
Pleurolicus_sulcifrons	1	0	2	1	1	1	?	1	1	1	1	0	0	2	0	1	0	0	0	2	0	1	0	1	0	1	0	0	0	0	0	1	0	0	1	?	0	0	0	3	1	1	0	1	1	1	0	1	1	0	0	2	0	1	2	0	0	?	1	0	0	0	0	1	0	0	2	1	2	0	1	0	1	0	0	1	?	0	?	1	0	0	0	0	1	0	1	1	1	1	0	1	0	0	1	0
Thomomys_talpoides	2	0	2	2	2	1	?	0	0	0	1	0	0	0	2	1	1	0	0	1	0	1	0	1	0	1	0	0	0	0	0	0	0	2	0	2	1	0	1	3	1	1	0	2	0	2	0	2	1	0	1	2	0	0	2	0	0	?	1	1	1	0	0	0	0	0	?	1	2	0	0	0	0	0	1	0	1	0	0	0	0	0	0	0	1	1	1	1	1	1	0	1	2	2	0	0
Pliosaccomys_dubius	?	?	?	?	?	?	?	?	?	?	?	?	?	?	?	?	?	?	{01}	1	0	0	?	?	?	?	0	0	0	?	?	?	?	?	?	?	?	?	?	?	?	1	?	?	?	1	0	2	1	0	1	?	?	?	?	?	?	?	1	{01}	?	?	?	?	0	?	?	1	2	?	?	?	?	0	0	?	?	?	?	?	?	?	?	?	1	1	?	?	1	1	0	?	2	0	1	?
Parapliosaccomys_cf.P.oregonensis	2	0	?	2	2	1	?	?	?	?	?	?	?	?	?	1	0	0	{01}	{12}	0	0	?	?	?	?	0	0	0	?	?	?	0	?	?	1	?	0	?	3	1	1	?	?	?	2	0	2	1	0	1	2	?	?	?	?	?	?	1	1	?	?	?	?	0	?	1	1	2	?	?	?	?	0	0	0	0	0	?	1	?	?	?	0	1	1	?	?	1	1	0	?	1	1	1	?
Geomys_arenarius	2	0	?	2	2	1	?	0	0	0	1	0	0	0	2	1	1	0	0	1	0	1	0	1	0	1	1	0	0	0	0	0	0	2	0	2	1	0	1	3	1	1	0	2	0	2	0	2	1	0	?	2	0	0	2	0	0	?	1	1	1	0	0	1	0	?	?	1	2	0	0	0	0	0	1	0	1	0	0	1	1	0	0	0	1	1	1	1	1	1	0	1	2	2	0	0
Cratogeomys_merriami	2	0	2	2	2	1	?	0	0	0	0	0	0	0	2	1	1	0	0	2	0	1	0	1	0	1	1	0	0	0	0	1	0	2	0	2	1	0	1	3	1	1	0	2	0	2	0	2	1	0	1	2	0	0	2	0	0	?	1	1	1	0	0	0	0	0	1	1	2	0	0	0	0	0	1	0	1	0	0	1	1	0	0	0	1	1	1	1	1	1	0	1	2	2	0	0
Trogomys_rupinimenthae	?	?	?	1	?	?	?	?	?	?	?	?	?	?	?	0	0	?	1	2	0	0	?	?	?	?	0	0	1	?	?	?	0	?	?	?	?	?	?	?	?	1	?	?	1	1	1	?	1	1	0	?	?	?	?	?	?	?	0	0	?	?	?	?	1	?	?	1	1	?	?	?	?	1	0	?	0	1	?	?	?	?	1	0	1	0	0	1	?	1	1	?	0	0	?	0
Mojavemys_galushai	?	?	?	?	?	?	?	?	?	?	?	?	?	?	?	?	0	?	1	2	0	?	?	?	?	?	1	2	1	?	?	?	?	?	?	?	?	1	?	1	?	1	?	?	?	{01}	1	1	1	1	0	2	?	?	?	?	?	?	1	1	?	?	?	?	0	?	1	1	2	?	?	?	?	1	0	?	?	1	?	0	?	?	?	?	1	1	?	?	?	1	?	?	0	0	1	0
Phelosaccomys_neomexicanus	?	?	?	?	?	?	?	?	?	?	?	?	?	?	?	0	0	1	1	2	0	1	?	?	?	?	1	2	1	?	?	?	?	?	?	?	?	1	?	1	?	1	?	?	?	1	2	1	1	1	0	2	?	?	?	?	?	?	0	1	?	?	?	?	0	?	?	1	2	?	?	?	?	1	0	0	?	1	?	0	?	?	1	0	0	1	?	?	1	1	1	?	0	0	1	?
;
END;

BEGIN ASSUMPTIONS;
	TYPESET * UNTITLED   =  unord:  1 -  96;
END;

begin paup;
outgroup Outgroup_Paramys_delicatus Outgroup_Paradjidaumo_trilophus;
ctype ord : 1 4 5 8 9 10 11 12 13 14 18 20 28 31 36 46 47 52 55 63 64 93 94;

constraints Florentiamyidae = ((Sanctimus_simonisi, Sanctimus_stouti, Sanctimus_stuartae, Ecclesimus_tenuiceps, Kirkomys_nebraskensis, Hitonkala_andersontau));
constraints Heliscomyidae = ((Megaheliscomys_mcgrewi, Heliscomys_ostranderi, Heliscomys_vetus));
constraints Perognathus = ((Perognathus_amplus, Perognathus_furlongi));
constraints Heteromys = ((Heteromys_desmarestianus, Heteromys_pictus));
constraints Chaetodipus = ((Chaetodipus_artus, Chaetodipus_hispidus));
constraints Entoptychinae = ((Pleurolicus_sulcifrons, Gregorymys_formosus, Entoptychus_UCMP65251));
constraints Geomyinae = ((Geomys_arenarius, Cratogeomys_merriami, Thomomys_talpoides, Pliosaccomys_dubius, Parapliosaccomys_cf.P.oregonensis));


PSet msTaxa=polymorph;
Assume exSet=InfOnly;
log file = JCH0625.txt;
hsearch nreps = 1000 addseq = random;
savetrees file = JCHSaveTree0625.tre;
contree / treefile = JCHTree0625.tre;
[PScores / CI RI scoreFile='C:\USers\calede.1\Box\Research\JohnsonCanyonHeteromyid\PhylogeneticAnalysis\NEXUS\treescores.txt';]
[DescribeTrees;]
END;
