# Supplementary material for: The earliest dipodomyine heteromyid in North America and the phylogenetic relationships of geomorph rodents
Source: PeerJ. 2023 Mar 8;11:e14693. doi: 10.7717/peerj.14693 (PMC10007967; doi:10.7717/peerj.14693)
Supplement: Data S2 [file peerj-11-14693-s007.nex]

#NEXUS
BEGIN DATA;
DIMENSIONS NTAX=46 NCHAR=96;
FORMAT DATATYPE=STANDARD MISSING=?;
MATRIX
Outgroup_Paramys_delicatus	0	0	0	0	1	0	0	0	0	0	0	0	0	0	0	0	0	0	0	0	0	0	0	0	0	0	0	0	0	0	0	0	0	0	0	0	0	0	0	0	0	1	0	0	0	0	1	0	0
Tenudomys_dakotensis	0	0	1	1	?	0	?	0	2	0	0	0	0	?	1	0	0	?	0	2	0	0	?	?	?	1	0	0	1	0	0	0	1	?	0	1	1	0	?	1	1	1	0	1	1	2	2	0	1
Proharrymys_schlaikjeri	0	0	1	1	1	0	0	1	2	1	?	?	?	?	?	0	0	?	1	2	0	1	0	0	0	1	0	1	1	0	?	0	0	?	?	?	?	?	?	?	?	1	?	?	?	0	0	?	1
Harrymys_irvini	0	0	1	1	1	0	0	1	2	1	1	1	1	2	1	0	0	?	1	2	0	1	1	0	0	1	0	0	1	0	0	0	0	1	0	1	1	0	0	1	1	1	0	1	?	0	1	0	1
UNSM_27016	0	0	2	1	0	0	0	1	2	2	2	2	2	1	0	1	0	?	1	2	0	1	1	2	0	1	0	1	1	1	1	0	0	?	?	?	?	1	?	?	?	1	0	2	?	?	1	1	1
Mioheteromys_amplissimus	1	0	?	1	1	0	?	?	?	?	?	?	?	?	?	?	?	?	1	2	0	?	1	0	0	?	1	2	1	?	?	?	0	?	?	?	?	?	1	1	?	1	?	?	1	1	1	0	1
Balantiomys_oregonensis	1	0	?	1	1	0	?	1	?	?	?	0	?	?	?	1	0	?	1	2	0	1	?	?	?	?	0	1	1	0	0	0	0	?	?	2	?	0	1	1	1	1	?	?	?	1	1	0	1
Proheteromys_latidens	?	?	?	1	?	?	0	1	1	1	0	0	0	0	?	1	0	?	1	2	0	1	1	0	1	1	0	1	1	?	?	?	0	?	?	?	?	?	?	1	?	?	?	?	?	1	1	1	1
Schizodontomys_amnicolus	1	0	?	1	0	0	0	1	2	2	1	1	1	0	1	?	0	1	1	2	0	?	1	2	0	1	0	2	1	1	0	0	1	1	1	1	?	?	0	1	1	1	?	?	0	1	0	1	1
Schizodontomys_harkseni	?	0	?	1	?	0	0	2	1	2	1	2	1	0	1	1	0	?	{01}	2	0	1	1	2	0	1	0	2	1	?	?	?	1	?	?	1	1	0	0	1	1	1	0	2	0	1	0	1	1
Schizodontomys_sulcidens	?	0	?	1	0	0	?	1	?	?	?	?	?	?	?	?	?	?	0	2	0	?	1	2	0	1	0	?	1	1	0	0	1	?	?	?	1	?	?	1	1	1	?	?	0	1	0	1	1
Bursagnathus_aterosseus	?	?	?	1	0	0	0	1	2	1	0	1	0	2	?	1	0	2	1	2	0	0	0	2	0	1	0	1	1	1	0	0	1	?	?	2	1	?	1	3	1	?	0	2	?	1	0	1	1
Chaetodipus_artus	1	0	2	1	0	0	1	1	1	1	1	1	1	1	1	1	0	2	1	2	0	1	0	2	0	0	1	0	1	1	0	0	1	?	?	?	1	?	1	3	1	1	0	2	0	2	0	0	1
Chaetodipus_hispidus	1	0	2	1	0	0	1	1	1	1	1	1	1	1	1	1	0	2	1	2	0	1	0	2	0	0	1	0	1	1	0	0	1	1	1	2	1	1	1	3	1	1	0	2	0	2	0	0	1
Perognathus_furlongi	?	?	?	1	?	?	?	?	?	?	?	?	?	?	?	?	?	?	?	?	?	?	?	?	?	?	1	0	1	?	?	?	?	?	?	?	?	1	?	?	?	1	?	?	?	2	0	1	1
Perognathus_amplus	1	0	2	1	0	0	1	1	1	1	2	2	1	1	0	1	0	2	1	2	0	1	0	2	0	1	1	0	1	1	1	0	1	1	1	2	1	1	1	3	1	1	0	2	0	2	0	1	1
Mioperognathus_willardi	1	0	?	1	0	0	0	1	0	1	1	1	0	1	0	?	?	?	?	?	?	?	0	2	0	1	1	1	1	1	0	0	1	1	1	?	1	1	1	2	1	1	1	?	0	1	0	1	1
Eochaetodipus_asulcatus	?	?	?	1	0	0	0	0	?	?	1	1	1	1	0	?	0	?	1	2	0	1	0	0	0	0	0	1	1	1	0	0	1	?	?	1	1	?	0	2	0	1	1	?	?	2	1	?	1
Heteromys_pictus	2	0	2	1	0	0	0	0	0	0	0	0	0	0	0	1	0	2	1	2	0	1	1	1	0	1	0	1	1	1	0	0	1	1	0	2	1	1	0	3	1	1	0	2	1	2	0	0	1
Heteromys_desmarestianus	2	0	2	1	0	0	0	0	0	0	0	0	0	0	1	1	0	2	1	2	0	1	1	1	0	1	0	1	1	1	0	0	1	1	0	2	1	1	0	3	1	1	0	2	1	2	0	0	1
Cupidinimus_nebraskensis	0	0	?	?	1	?	0	?	?	2	?	2	2	?	?	1	0	?	1	2	0	0	?	?	?	?	0	0	1	?	1	0	1	?	?	?	?	1	1	?	?	?	?	?	?	2	2	1	1
Eodipodomys_celtiservator	?	?	?	?	?	?	?	?	2	2	2	2	2	?	0	1	0	?	1	2	0	0	?	?	?	?	0	0	1	?	1	0	?	?	?	?	?	?	?	?	?	?	?	?	?	2	2	?	1
Prodipodomys_FAM87427	?	?	?	?	?	?	?	?	?	2	2	3	2	?	?	1	0	2	1	2	0	1	?	?	?	?	1	0	1	?	2	0	?	?	?	?	?	?	?	3	1	1	?	?	1	2	2	1	1
Dipodomys_merriami	0	0	2	1	1	0	0	2	1	2	2	3	2	2	0	1	0	2	1	2	0	1	0	2	0	1	1	{01}	1	?	2	0	1	2	1	1	0	1	{01}	3	1	1	1	2	1	1	2	1	1
Microdipodops_megacephalus	1	0	2	1	1	0	0	2	1	2	2	3	2	2	0	1	0	2	1	2	0	1	0	2	0	1	1	0	1	?	2	0	1	2	1	1	1	1	1	1	1	1	1	2	0	1	2	1	1
Florentiamys_kingi	0	1	0	1	2	0	?	0	1	0	0	0	0	1	2	0	0	1	0	2	0	?	1	0	1	1	0	1	0	0	0	0	1	1	1	1	1	0	0	1	0	1	0	0	0	2	0	?	1
Sanctimus_simonisi	0	1	0	1	2	0	?	?	?	?	?	0	?	?	2	?	?	?	?	?	?	?	1	0	1	?	0	1	0	0	0	0	1	1	1	1	1	0	0	1	0	1	0	0	0	1	1	?	1
Sanctimus_stouti	0	1	0	1	2	0	?	0	?	0	0	0	0	1	2	0	?	?	0	2	0	?	1	0	1	1	0	1	0	0	0	0	1	1	1	1	1	0	0	1	0	1	0	0	0	1	0	0	1
Sanctimus_stuartae	0	1	?	?	?	?	?	0	1	0	?	?	?	?	?	?	?	?	0	2	0	?	?	0	?	?	0	1	0	?	?	?	1	?	?	1	?	0	?	?	?	1	?	?	?	1	0	?	1
Ecclesimus_tenuiceps	2	1	?	1	1	0	?	0	1	1	0	0	0	1	2	?	?	?	?	?	?	?	1	0	1	?	0	1	1	0	0	0	0	0	1	1	1	?	0	1	0	1	0	0	?	1	1	?	1
Kirkomys_nebraskensis	2	1	?	?	?	?	?	?	?	?	?	?	?	?	?	?	?	?	1	1	0	0	?	?	?	?	0	1	1	?	?	?	0	?	?	?	?	1	?	?	0	1	?	?	?	2	0	1	1
Hitonkala_andersontau	0	1	0	1	1	0	0	0	1	1	?	0	?	1	?	?	0	?	1	2	0	0	1	0	1	1	0	1	1	0	0	0	0	0	1	0	0	0	0	1	1	1	0	0	0	2	0	1	1
Megaheliscomys_mcgrewi	0	0	?	0	1	0	?	0	0	0	0	0	0	0	?	?	?	?	?	?	?	?	1	0	0	0	0	1	?	?	?	?	0	?	?	?	?	0	?	1	0	0	0	?	0	0	2	1	1
Heliscomys_vetus	?	?	?	?	?	?	?	?	?	?	?	?	?	?	?	0	?	?	1	2	1	?	?	?	?	?	0	2	2	?	?	?	?	?	?	?	?	?	?	?	?	0	?	?	?	0	2	1	1
Heliscomys_ostranderi	0	0	0	0	1	0	0	0	0	0	1	?	0	1	?	0	0	1	{01}	2	1	1	1	?	1	?	0	2	2	?	?	?	0	1	1	0	0	0	0	1	0	0	?	?	0	0	2	1	1
Gregorymys_formosus	2	0	1	2	1	1	?	1	1	1	1	1	1	2	2	?	0	?	0	2	0	1	0	0	0	1	0	1	0	0	0	1	0	0	1	1	0	0	0	3	1	1	0	1	1	1	0	1	1
Entoptychus_UCMP65251	1	0	1	2	1	1	?	1	1	1	1	0	1	2	0	1	0	?	0	2	0	1	0	0	0	1	0	0	0	0	0	1	0	1	1	2	1	0	0	3	1	1	0	1	1	1	0	1	1
Pleurolicus_sulcifrons	1	0	2	1	1	1	?	1	1	1	1	0	0	2	0	1	0	0	0	2	0	1	0	1	0	1	0	0	0	0	0	1	0	0	1	?	0	0	0	3	1	1	0	1	1	1	0	1	1
Thomomys_talpoides	2	0	2	2	2	1	?	0	0	0	1	0	0	0	2	1	1	0	0	1	0	1	0	1	0	1	0	0	0	0	0	0	0	2	0	2	1	0	1	3	1	1	0	2	0	2	0	2	1
Pliosaccomys_dubius	?	?	?	?	?	?	?	?	?	?	?	?	?	?	?	?	?	?	{01}	1	0	0	?	?	?	?	0	0	0	?	?	?	?	?	?	?	?	?	?	?	?	1	?	?	?	1	0	2	1
Parapliosaccomys_cf.P.oregonensis	2	0	?	2	2	1	?	?	?	?	?	?	?	?	?	1	0	0	{01}	{12}	0	0	?	?	?	?	0	0	0	?	?	?	0	?	?	1	?	0	?	3	1	1	?	?	?	2	0	2	1
Geomys_arenarius	2	0	?	2	2	1	?	0	0	0	1	0	0	0	2	1	1	0	0	1	0	1	0	1	0	1	1	0	0	0	0	0	0	2	0	2	1	0	1	3	1	1	0	2	0	2	0	2	1
Cratogeomys_merriami	2	0	2	2	2	1	?	0	0	0	0	0	0	0	2	1	1	0	0	2	0	1	0	1	0	1	1	0	0	0	0	1	0	2	0	2	1	0	1	3	1	1	0	2	0	2	0	2	1
Trogomys_rupinimenthae	?	?	?	1	?	?	?	?	?	?	?	?	?	?	?	0	0	?	1	2	0	0	?	?	?	?	0	0	1	?	?	?	0	?	?	?	?	?	?	?	?	1	?	?	1	1	1	?	1
Mojavemys_galushai	?	?	?	?	?	?	?	?	?	?	?	?	?	?	?	?	0	?	1	2	0	?	?	?	?	?	1	2	1	?	?	?	?	?	?	?	?	1	?	1	?	1	?	?	?	{01}	1	1	1
Phelosaccomys_neomexicanus	?	?	?	?	?	?	?	?	?	?	?	?	?	?	?	0	0	1	1	2	0	1	?	?	?	?	1	2	1	?	?	?	?	?	?	?	?	1	?	1	?	1	?	?	?	1	2	1	1
;
END;
begin mrbayes;
set autoclose=yes nowarn=yes;
LOG START filename=JCH062520.screenlog;
CTYPE ordered: 1 4 5 8 9 10 11 12 13 14 18 20 28 31 36 46 47 52 55 63 64 93 94;
LSET rates=gamma; [gamma option allows characters to evolve at different rates]
outgroup Outgroup_Paramys_delicatus;
constraint Geomorpha = 2-46; [ingroup]
constraint root = 1-. ;
CONSTRAINT Florentiamyidae = Sanctimus_simonisi Sanctimus_stouti Sanctimus_stuartae Ecclesimus_tenuiceps Kirkomys_nebraskensis Hitonkala_andersontau;
CONSTRAINT Heliscomyidae = Megaheliscomys_mcgrewi Heliscomys_ostranderi Heliscomys_vetus;
CONSTRAINT Entoptychinae = Pleurolicus_sulcifrons Gregorymys_formosus Entoptychus_UCMP65251;
CONSTRAINT Geomyinae = Geomys_arenarius Cratogeomys_merriami Thomomys_talpoides Pliosaccomys_dubius Parapliosaccomys_cf.P.oregonensis;
CONSTRAINT Perognathus = Perognathus_amplus Perognathus_furlongi;
CONSTRAINT Chaetodipus = Chaetodipus_artus Chaetodipus_hispidus;
CONSTRAINT Heteromys = Heteromys_desmarestianus Heteromys_pictus;
PRSET topologypr = constraints(root, Geomorpha, Florentiamyidae, Heliscomyidae, Entoptychinae, Geomyinae, Perognathus, Chaetodipus, Heteromys);
mcmcp ngen = 1000000 samplefreq=100 printfreq=1000 nruns=2 nchain=4 relburnin=yes burninfrac=0.25;
mcmcp savebrlens=yes filename=JCH062520_Bayes;
mcmcp checkpoint=yes;
mcmc;
sump;
sumt;
end;
[truncated: 47 more columns]
